# Supplementary material for: Genome-wide protein QTL mapping identifies human plasma kallikrein as a post-translational regulator of serum uPAR levels
Source: FASEB J. 2014 Feb;28(2):923–34. doi: 10.1096/fj.13-240879 (PMC3898658; doi:10.1096/fj.13-240879)
Supplement: Supplemental Data [file supp_fj.13-240879_13-240879SuppData.zip]

Archive with 2 entries (2 files):
- SF1.pdf
- Supplementary Figure 2.pdf
